# Supplementary material for: Normalization with Corresponding Naïve Tissue Minimizes Bias Caused by Commercial Reverse Transcription Kits on Quantitative Real-Time PCR Results
Source: PLoS One. 2016 Nov 29;11(11):e0167209. doi: 10.1371/journal.pone.0167209 (PMC5127578; doi:10.1371/journal.pone.0167209)
Supplement: S1 File — The file contains the complete raw data set of all experiments in XLSX file format. (XLSX) [file pone.0167209.s001.xlsx]

## Sheet: B2M
Conz	1 Verso Thermo			2 Vilo Invitrogen			3 Roche			4 Quantitect Qiagen			ideal curve
2	952297	985387	945760	1966684		1396876	367843	363885	406920	3616913	3418726	3702314	6400000
1	512853	519553	493562	27674.7	30272.9	13455.4	210164	223527	235857	1943867	1546305	2034258	3200000
0.5	224787	224382	235604	338531	328933	179138	129281	133806	124528	890669	700738	997418	1600000
0.25	116621	124225	131645		56147.8	131194	65203.6	72378.3	69907.2	492526	466290		800000
0.125	58123.8	74272.1	58246.1	1384.14	5554.83	28489.9	44676	47250.9	35941.1	228880	242696	209632	400000
0.0625	24129	33804.1	34883.8	9401.07	15911.2	11516.6	23043	27522.5	24953.9	116402	87412.9	131397	200000
0.0313	24129	33804.1	34883.8	1531.79	560.395	4204.6	14788.5	14145.5	12625.8	42506.2	64605.3	41897.7	100000

## Sheet: PPIA
Conz	1 Verso Thermo mix			2 Vilo Invitrogen			3 Roche			4 Quantitect Qiagen			ideal curve
2	4027884	3709131	4102717	12052760	12924120	10752280	1371782	1513867	1266706	1955436	1724158	1753942	38400000
1	1977066	1853862	1906548	5464087	7214826	6908638	660193	760081	776893	1192786	1204747	1239743	19200000
0.5	771945	918069	943984	3053218	3017941	3600366	393557	380221	346347	658977	587857	749402	9600000
0.25	398036	398546	465999	1617013	1950217	1486385	167278	179378	160845	342308	306484		4800000
0.125	186491	235064	209039	936589	1022351	764732	111443	102461	98078.9	174678	164502	169172	2400000
0.0625	76497.4	111008	114753	288749	470104	430129	62500.8	73020.6	55700.4	81151.6	64567.8	85018.9	1200000
0.0313	45948.1	52027.1	42284.2	210890	242986	288959	36771.7	40477.5	34437.7	25510.2	44019.6	38160.9	600000

## Sheet: iNOS
Conz	1 Verso Thermo mix			2 Vilo Invitrogen			3 Roche			4 Quantitect Qiagen			ideal curve
2	58.195	61.2609	74.4558	6.1446	8.7845	31.2841	787.712	686.727	903.428	198.033	210.412	238.995	6400
1	65.9454	53.7568	58.4802	0	0	0	379.985	504.292	326.52	182.749	166.287	186.315	3200
0.5	39.6005	42.8658	32.673	7.5578	10.0785	12.9067	153.58	133.346	195.555	95.8324	65.2979	107.362	1600
0.25	25.1527	27.0212	21.4706	0	0	1.1696	31.847	91.07	48.429	69.007	68.7331		800
0.125	10.4085	15.0105	14.6179	0	0	0	38.185	37.079	3.506	38.7779	36.0596	46.8363	400
0.0625	4.6463	6.9364	9.1421	0	0	0	1.226	12.244	10.667	15.7942	3.0527	25.3969	200
0.0313	2.5539	2.6813	4.3494	0	0	0	6.971		1.048	1.2946	5.7993	2.1689	100

## Sheet: iNOS naive vs trauma
	naive					trauma
Kit 1	3.9642	1.613	4.3532	2.8253	2.5404	37.5706	38.0726	43.8981	48.1202	41.5404
Kit 2	74.7075	73.7784	94.8264	51.7858	76.324	635.218	764.669	838.483	967.37	606.136
Kit 3	5.7983	7.5976	4.3292	6.019	7.5549	82.5167	81.8569	76.9471	74.8012	81.3682
Kit 4	16.9127	24.9417	29.6879	25.1345	17.9887	217.88	213.554	233.82	272.567	275.745

## Sheet: IL1b naive vs trauma
	naive					trauma
Kit 1	252.788	213.457	230.301	187.515	277.315	9857.75	9584.21	9549.82	10022.6	9693.04
Kit 2	892.861	868.027	828.755	788.877	830.099	25202.9	25301.8	27651.7	29131.9	25183.6
Kit 3	85.3447	72.5206	87.5494	93.8257	107.254	4223.41	3726.07	4226.46	4709.73	3772.71
Kit 4	467.337	579.693	602.834	558.372	504.235	23510.8	20961.4	22658.1	24924.2	23172.5

## Sheet: PPIA naive vs trauma
	naive					trauma
Kit 1	1688655	1680459	1502842	1498604	1480160	1480569	1727753	1570383	1694893	1576337
Kit 2	5212584	4904304	5068364	5236544	5155404	5320257	5559394	5438027	5780100	5723475
Kit 3	297391	262777	308125	336251	301334	268147	481340	526731	506486	481179
Kit 4	2930238	3177182	2898938	3087655	3058148	3441599	3112010	3160282	3662478	3877613

## Sheet: iNOS normalized
	naive					trauma
Kit 1	2.3475e-06	9.5986e-07	2.8966e-06	1.8853e-06	1.7163e-06	2.5376e-05	2.2036e-05	2.7954e-05	2.8391e-05	2.6352e-05
Kit 2	1.4332e-05	1.5044e-05	1.8709e-05	9.8893e-06	1.4805e-05	0.0001194	0.00013755	0.00015419	0.00016736	0.0001059
Kit 3	1.9497e-05	2.8913e-05	1.405e-05	1.79e-05	2.5072e-05	0.00030773	0.00017006	0.00014608	0.00014769	0.0001691
Kit 4	5.7718e-06	7.8503e-06	1.0241e-05	8.1403e-06	5.8822e-06	6.3308e-05	6.8623e-05	7.3987e-05	7.4422e-05	7.1112e-05

## Sheet: IL1b normalized
	naive					trauma
Kit 1	252.788	213.457	230.301	187.515	277.315	9857.75	9584.21	9549.82	10022.6	9693.04
Kit 2	892.861	868.027	828.755	788.877	830.099	25202.9	25301.8	27651.7	29131.9	25183.6
Kit 3	85.3447	72.5206	87.5494	93.8257	107.254	4223.41	3726.07	4226.46	4709.73	3772.71
Kit 4	467.337	579.693	602.834	558.372	504.235	23510.8	20961.4	22658.1	24924.2	23172.5

## Sheet: iNOS %native
Kit 1	Kit 2	Kit 3	Kit 4
1080.95	833.065	1578.31	1096.85
2295.71	914.311	588.182	874.143
965.033	824.121	1039.72	722.462
1505.93	1692.36	825.051	914.234
1535.45	715.339	674.476	1208.93

## Sheet: IL1b %native
Kit 1	Kit 2	Kit 3	Kit 4
4447.67	2765.58		4283.3
4367.1	2571.39	2804.95	3691.67
3968.32	3109.73	2823.97	3447.77
4725.95	3345.56	3332.5	3763.15
3282.05	2732.69	2202.83	3624.38

[truncated: 4 more sheets: B2M ratio, PPIA ratio, iNOS ratio, cDNA-PPIA ratio]
